# Supplementary material for: Trends in Food Group Intake According to Body Size among Young Japanese Women: The 2001–2019 National Health and Nutrition Survey
Source: Nutrients. 2022 Sep 30;14(19):4078. doi: 10.3390/nu14194078 (PMC9572232; doi:10.3390/nu14194078)
Supplement: Supplementary file 1 [file nutrients-14-04078-s001.zip]

Archive with 1 entries (1 files):
- nutrients-1918866-supplementary.xlsx
