# Supplementary material for: Trends in Food Group Intake According to Body Size among Young Japanese Women: The 2001–2019 National Health and Nutrition Survey
Source: Nutrients. 2022 Sep 30;14(19):4078. doi: 10.3390/nu14194078 (PMC9572232; doi:10.3390/nu14194078)
Supplement: Supplementary file 1 [file nutrients-14-04078-s001.zip › nutrients-1918866-supplementary.xlsx]

## Sheet: Supplement table S1
	Supplementary Table S1. Definitions of food groups in this study
		Food group	Definition
		Grains	All grains, such as rice, wheat, oats, cereals, bread, noodles and instant noodles, excluding sweet buns.
		Rice and processed rice products	All rice and products made from rice.
		Bread	Breads excluding sweet buns.
		Noodles	Raw noodles, dried noodles and instant noodles such as soba, udon, Chinese-style noodles, and pasta.
		Potatoes	All potatoes and starches.
		Sugars and sweeteners	All sugars and sweeteners.
		Pulses	All pulses and products made from pulses.
		Seeds and nuts	All seeds and nuts.
		Vegetables	All vegetables.
		Green and yellow vegetables	All green and yellow vegetables.
		Other vegetables	Vegetables except for green and yellow vegetables, vegetable juices and pickled vegetables.
		Vegetable juices	Juices made from vegetables (some fruits may be used).
		Pickled vegetables	Salted and seasoned vegetables.
		Fruits	All fruits.
		Fresh fruits	Fresh fruits that have not been processed or cooked.
		Jam	Products made by heating and concentrating the fruit or its juice with sugar or honey, to increase their shelf-life.
		Fruit juices	Juices made from fresh fruit.
		Mushrooms	All mushrooms.
		Seaweeds	All seaweeds.
		Fish and shellfish	All fish and shellfish
		Raw fish and shellfish	Raw fish and shellfish that have not been processed or cooked.
		Processed fish and shellfish	Fish and shellfish products which were processed by drying to prolong shelf-life or by salting, seasoning, or cooking.
		Meats	All meats and products made from meat.
		Processed meats	Meats processed by salting, seasoning, cooking, and drying.
		Eggs	All eggs.
		Dairy products	All dairy products including products made from milk.
		Fats and oils	All fats and oils.
		Confectionaries	All confectionaries including sweet buns.
		Beverages	All beverages.
		Alcoholic drinks	All beverages containing alcohol.
		Tea	All tea including green tea, black tea and chinese tea.
		Coffee and cocoa drinks	All beverages containing coffee or cocoa.
		Soft drinks	Carbonated drinks, sports drinks and soft drinks with added sugar.
		Seasoning	All seasoning, such as salt, soy sauce, soybean paste, sauce, and soup stock.

## Sheet: Supplement table S2
Supplementary Table S2. Trends in food group intakes among young Japanese women classified as underweight, normal and obese between 2001 and 2019
Year		2001		2002		2003		2004		2005		2006		2007		2008		2009		2010		2011		2012		2013		2014		2015		2016		2017		2018		2019		Lower endpoint	Upper endpoint	APC (%)	p-value
ｎ	Under-weight	202		185		163		131		127		125		137		122		119		119		101		346		95		70		73		244		49		74		46
	Normal	796		664		647		550		431		565		524		472		465		405		410		1301		342		306		273		886		217		245		186
	Obesity	135		89		103		55		72		83		68		70		73		71		64		223		66		64		31		180		33		43		35
		Mean	SE	Mean	SE	Mean	SE	Mean	SE	Mean	SE	Mean	SE	Mean	SE	Mean	SE	Mean	SE	Mean	SE	Mean	SE	Mean	SE	Mean	SE	Mean	SE	Mean	SE	Mean	SE	Mean	SE	Mean	SE	Mean	SE
Grains	Under-weight	239.78	5.47	231.57	5.38	233.99	5.54	234.54	7.05	225.25	6.2	225.11	7.32	231.45	6.7	241.14	6.78	236.22	11.01	234.34	7.8	239.04	7.88	232.98	4.09	248.39	8.19	229.09	9.12	229.41	9	228.95	4.94	228.4	9.94	218.6	7.42	233.4	10.94			-0.1	0.268
	Normal	236.55	2.64	228.85	2.86	234.19	3.19	226.69	3.13	226.29	3.64	230.41	3.02	232.79	3.25	238.12	3.84	229.99	3.48	237.45	3.9	232.03	3.82	230.87	2.13	236.88	4.38	228.94	4.42	229.31	5.02	224.11	2.56	225.51	5.4	220.78	4.93	215.66	5.55	2001	2013	0	0.832
																																								2013	2019	-1.1	0.073
	Obesity	250.08	7.05	251.7	8.97	234.01	6.87	252.43	10.33	248.75	10.07	235.99	7.54	240.37	7.82	254.52	8.61	242.8	8.66	228.25	8.95	245.21	8.22	230.42	6.3	237.8	10.2	239.28	9.72	229.8	14.96	222.15	5.86	239.27	12.54	218.24	11.75	201.01	13.37			-0.6*	0.001
Rice and processed rice products	Under-weight	165.85	5.71	160.49	6.07	164.48	6.3	172.83	7.67	157.74	6.68	158.2	7.58	160.95	6.81	170.67	7.21	173.7	11.8	157.17	8.02	162.9	9.03	166.54	4.49	166.26	9.32	166.32	9.8	159.13	9.69	163.2	5.08	179.92	12.64	164.15	8	149.55	12.75			0	0.92
	Normal	162.46	2.94	161.33	3.19	162.69	3.24	159.4	3.42	157.72	3.81	160.09	3.24	158.52	3.55	159.86	3.97	159.86	3.97	162.5	4.08	154.15	4.18	156.99	2.22	158.9	4.62	162.32	4.79	158.59	5.54	154.25	2.81	156.58	5.8	154.3	5.52	147.25	6.07			-0.3*	< 0.001
	Obesity	173.5	7.37	168.26	8.56	169.87	7.92	185.14	13.21	188.42	10.11	179.64	9.35	179.97	9.4	191.48	9.76	172.11	9.69	142.69	9.13	170.52	9.85	159.63	5.97	148.8	11.59	154.71	10.53	168.03	16.22	147.3	6.21	159.58	13.63	145.48	11.46	141.34	15.95			-1.1*	0.001
Bread	Under-weight	20.9	1.91	22.48	2.14	18.27	1.81	20.05	2.4	20.64	2.28	23.22	2.73	23.28	2.52	19.46	2.97	22.34	2.47	20.8	2.69	28.29	2.91	20.35	1.39	24.34	3.07	21.29	3.51	21.83	3.45	18.66	1.59	15.74	3.36	17.19	2.9	20.15	4.27			-0.3	0.556
	Normal	20.2	0.89	21.8	1.12	18.94	1.05	21.87	1.18	20.41	1.31	21.66	1.12	21.53	1.22	21.34	1.33	20.46	1.25	22.93	1.45	22.4	1.4	19.97	0.77	21.04	1.58	20.92	1.68	23.98	1.9	19.99	0.91	22.68	1.92	19.03	1.52	19.98	2.02			0	0.943
	Obesity	16.6	2.02	20.27	2.91	19.8	2.94	10.71	2.64	18.17	2.98	16.77	2.69	19.41	3.08	20.08	3.48	17.8	2.99	25.05	3.78	16.95	3.28	18.24	1.65	21.05	3.82	29.06	4.75	19.17	5.07	18.18	1.91	10.7	3.52	23.64	4.69	18.33	4.83			0.8	0.342
Noodles	Under-weight	41.48	4.9	40.01	4.63	41.13	5.3	33.21	5.05	38.67	5.7	30.06	4.72	38.37	5.86	39.84	6.68	31.05	5.36	45.37	7.02	37.75	6.86	37.34	3.37	46.22	7.55	35.73	8.32	40.85	7.47	34.24	3.93	24.81	6.28	26.76	6.19	50.15	12.16			-0.6	0.355
	Normal	42.62	2.33	36.35	2.32	41.49	2.78	36.17	2.67	37.96	3.37	38.51	2.64	41.95	3	44.54	3.31	41.03	2.93	43.33	3.52	45.17	3.54	43.27	1.78	47.02	4	35.47	3.45	38.01	3.85	38.87	2.21	36.65	4.1	37.59	4.13	40.01	4.62			0.1	0.832
	Obesity	48.88	6.84	46.93	7.09	32.16	6.13	46.93	9.72	30.59	6.59	32.27	6.87	33.48	6.8	32.67	7.16	44.35	7.36	53.95	9.8	46.31	8.91	41.48	4.74	58.18	10.4	38.97	7.59	33.3	8.83	38.24	4.84	54.13	13.17	33.22	8.37	34.87	9.68			-0.3	0.757
Potatoes	Under-weight	31.68	2.51	33.69	2.96	26.53	2.47	30.55	3.43	30.9	3.01	31.56	4.18	32.91	3.32	25.6	2.51	31.22	3.5	21.77	2.85	31.78	4.74	24.82	1.82	34.03	4.49	28.81	4.08	21.89	3.81	26.94	2.21	26.7	4.28	23.31	3.27	28.13	5.17			-1.3*	0.019
	Normal	29.41	1.23	31.99	1.57	30.5	1.56	30.65	1.5	27.54	1.53	29.32	1.44	26.13	1.49	28.6	1.63	25.76	1.4	25.39	1.6	28.85	1.87	27.95	1.01	27.46	2.02	26.28	2.06	26.63	2.26	28.71	1.38	25.26	3.06	24.48	2.09	24.29	2.21			-0.9*	0.002
	Obesity	25.07	2.87	22.95	3.68	32	3.84	25.97	5.94	25.41	4.06	31.89	4.23	30.77	3.86	30.23	4.05	35.38	5.01	29	3.92	29.21	5.11	28.94	2.28	25.99	3.99	19.11	3.6	25.58	6.78	28.22	3.18	24.84	6.21	28.01	4.51	19.41	3.92			-0.4	0.514
Sugars and sweeteners	Under-weight	3.44	0.31	3.64	0.3	3.44	0.27	4.05	0.46	4.32	0.55	4.2	0.55	3.71	0.37	2.8	0.29	3.61	0.35	3.78	0.45	4.36	0.59	4.66	0.32	3.45	0.38	4.64	0.77	5.49	0.79	3.98	0.43	3.92	0.64	3.35	0.46	2.84	0.5			0.8	0.272
	Normal	3.73	0.17	3.37	0.16	3.84	0.19	3.92	0.22	3.37	0.2	3.69	0.23	3.54	0.2	3.53	0.22	3.92	0.24	3.67	0.27	3.49	0.25	3.62	0.13	3.54	0.27	3.54	0.26	3.35	0.27	3.55	0.14	3.55	0.32	3.64	0.33	3.33	0.32			-0.2	0.25
	Obesity	3.77	0.39	3.41	0.44	3.47	0.44	2.16	0.44	3.48	0.66	3.67	0.52	3.7	0.57	2.89	0.52	3.88	0.57	4.85	1.3	3.81	0.54	4.37	0.35	3.17	0.65	4.3	0.67	4.25	1	3.4	0.34	3.12	0.94	3.13	0.54	3.9	1.27			0.5	0.476
Pulses	Under-weight	24.28	2.49	25.29	2.45	26.41	3	32.62	4.61	24.09	2.99	21.83	2.36	35.54	11.29	18.63	2.68	27.93	3.62	38.03	4.89	26.5	3.11	30.6	2.4	36.64	4.86	25.94	5	31.13	4.65	36.65	3.2	23.76	5.47	25.95	4.05	25.19	3.82			1.5	0.051
	Normal	25.67	1.15	29.02	1.39	28.5	1.6	33.57	2.1	30.09	1.81	28.38	1.57	28.53	1.84	24.96	1.76	28.43	1.8	27.89	1.91	26.02	1.91	27.23	1.09	33.5	2.63	31.85	2.5	32.75	2.96	35.33	1.79	27.84	2.58	37.66	3.69	28.99	3.31			0.9	0.055
	Obesity	23.75	2.92	24.45	2.95	26.99	3.76	28.2	5.26	25.66	4.34	24.37	4.01	29.98	4.21	22.81	3.53	24.46	3.62	23.91	4.61	24.56	4.79	30.22	3.25	41.64	7.19	27.36	5.46	25.48	6.05	31.6	3.08	17.83	4.94	33.89	7.41	21.41	5.03			1.2	0.088
Seeds and nuts	Under-weight	0.95	0.23	1.1	0.22	0.9	0.13	1.17	0.34	0.78	0.2	0.59	0.15	0.72	0.24	0.54	0.15	0.6	0.17	1.11	0.3	0.86	0.27	0.87	0.14	0.61	0.23	0.39	0.14	0.51	0.15	1.16	0.22	1.77	0.89	1.13	0.39	0.71	0.31			-0.4	0.743
	Normal	0.81	0.09	1.08	0.15	1.19	0.21	0.97	0.15	1.04	0.17	0.81	0.1	0.89	0.11	0.74	0.11	0.77	0.11	1.13	0.26	0.95	0.16	0.83	0.08	0.85	0.15	0.79	0.14	1.04	0.17	1.13	0.13	1.15	0.2	1.34	0.36	1.49	0.37	2001	2003	18.5	0.252
																																								2003	2008	-8.8	0.088
																																								2008	2019	5.0*	0.004
	Obesity	1.16	0.42	0.31	0.08	1.06	0.36	0.6	0.24	0.64	0.22	0.92	0.32	0.63	0.24	0.18	0.09	1.54	0.65	0.94	0.36	0.55	0.2	0.77	0.17	0.95	0.56	0.98	0.31	0.46	0.24	0.53	0.16	0.41	0.21	0.66	0.32	0.57	0.28			0.2	0.913
Vegetables	Under-weight	146.98	6.6	127.82	5.83	148.35	6.83	130.16	7.01	133.85	6.72	138.73	7.52	132.99	6.26	132.1	6.53	143.02	8.21	143.89	7.66	142.27	9.08	149.7	5.17	133.95	8.39	132.37	8.78	137.93	10.43	143.36	5.46	129.71	11.48	138.17	10.53	142.15	11.77			0.2	0.477
	Normal	144.36	2.96	147.33	3.51	146.35	3.92	130.16	3.52	144.29	4	147.95	3.41	149.3	3.91	150	4.19	144.37	4.16	137.74	4.28	136.69	4.27	152.74	2.69	145.33	5.72	153.87	5.73	153.9	6.02	140.43	3.06	141.03	5.74	151.18	6.5	142.73	6.55			0.1	0.622
	Obesity	134.59	8.8	159.85	12.44	140.71	7.63	121.83	9.74	147.12	9.06	197.28	19.56	134.51	9.15	153.09	9.93	133.72	9.97	133.51	8.53	164.27	15.82	148.61	6.19	134.97	11.48	148.97	14.53	139.55	13.9	143.26	6.42	127.43	13.18	136.51	12.96	127.9	11.75			-0.2	0.688
Green and yellow vegetables	Under-weight	47.82	3.44	38.78	2.6	51.8	3.37	44.39	3.65	49.23	3.43	50	4.28	41.9	3.19	43.73	3.21	43.79	3.33	42.66	3.64	45.09	4.38	49	2.35	43.65	3.8	42.07	4.82	47.82	5.01	40.83	2.45	41.54	4.94	49.98	5.75	50.43	7.03			-0.2	0.668
	Normal	47.11	1.56	48.02	1.7	47.28	1.81	43.37	1.65	51.63	2.25	48.45	1.77	47.54	1.92	48.13	2.1	44.66	1.85	45.34	2.15	44.85	2.11	47.06	1.24	42.01	2.32	45.19	2.4	45.85	2.44	42.19	1.34	44.38	2.72	46.28	3.06	41.76	3.1			-0.6*	0.013
	Obesity	44.64	3.92	50.26	6.58	45.21	3.96	32.55	4.13	52.26	5.29	56.1	6.62	50.03	5.22	51.17	5.55	37.25	4.17	41.77	4.92	44.04	6.89	45.33	3.04	36.86	4.4	49.42	6.17	38.18	6.06	38.44	2.69	39.25	5.95	35.84	5.16	34.02	5.17			-1.3*	0.034
Other vegetables	Under-weight	89.68	4.34	80.47	4.57	82.28	4.5	77.03	5.52	74.6	4.81	76.86	4.86	78.95	4.45	79.26	4.78	90.44	6.35	86.44	6.25	86.06	5.64	93.89	3.72	83.11	5.86	85.75	6.68	82.51	6.59	91.12	4.34	85.82	8.21	78.51	6.18	83.77	8.83	2001	2005	-4.1	0.052
																																								2005	2012	3.0*	0.023
																																								2012	2019	-1.5	0.203
	Normal	86.87	2.16	86.9	2.33	90.52	2.92	76.29	2.54	84.18	2.95	88.92	2.47	90.29	2.84	91.15	2.87	90.06	2.98	83.68	3.21	82.75	2.98	92.58	1.76	89.73	3.59	96.71	4.36	97.1	4.45	88.2	2.28	89.6	4.42	95.93	4.8	91.6	5.06			0.4*	0.05
	Obesity	83.72	6.25	102.68	8.95	86.51	6.04	76.55	7.34	88.76	6.87	113.89	9.88	77.27	5.79	94	6.38	88.56	7.1	83.27	6.15	114.3	12.44	86.94	4.32	92.85	9.22	91.5	10.62	99.17	13.4	92.58	4.96	78.47	8.87	86.37	10.29	92.25	9.16			0.1	0.777
Vegetable juices	Under-weight	3.4	1.4	3.03	1.37	8.25	2.77	4.39	1.81	5.31	2.42	6.05	2.35	8.5	2.67	4.14	2.21	4.64	2.6	11.78	4.04	7.23	3.2	3.03	0.99	4.36	2.04	1.94	1.41	2.59	1.9	9.01	2.35	0.07	0.06	7.57	3.36	4.47	3.36			0.1	0.973
	Normal	4.27	0.84	6.31	1.27	2.43	0.6	5.18	1	4.65	1.09	5.32	1.02	6.85	1.4	6.73	1.52	6.25	1.45	4.94	1.51	4.61	1.25	10.41	1.2	7.81	1.94	8.81	1.92	8	2.35	7.52	1.08	4.23	1.27	5.81	2.26	5.57	2.27			3.8*	0.015
	Obesity	0.98	0.85	0	0	1.46	1.46	5.36	3.77	4.02	2.18	20.15	13.62	2.59	1.98	3.88	2.96	3.84	2.34	2.81	2.02	3.32	3.27	13.01	2.84	3.02	2.16	4.65	2.58	0	0	9.18	2.5	6.35	6.35	11.96	6.69	0	0	2001	2005	47928.7	0.085
																																								2005	2019	-17.7	0.673
Pickled vegetables	Under-weight	6.09	0.85	5.54	0.79	6.01	0.9	4.35	0.73	4.72	0.81	5.83	1.23	3.65	0.69	4.98	1.51	4.15	1.06	3.02	0.59	3.89	1.37	3.78	0.58	2.82	0.88	2.62	0.7	5.01	1.61	2.4	0.49	2.28	0.78	2.11	0.69	3.48	0.92			-4.8*	< 0.001
	Normal	6.11	0.55	6.1	0.48	6.12	0.54	5.32	0.47	3.84	0.44	5.26	0.52	4.61	0.45	3.99	0.44	3.39	0.38	3.77	0.47	4.49	0.62	2.7	0.24	5.79	3.1	3.16	0.51	2.95	0.53	2.52	0.23	2.83	0.61	3.16	0.47	3.81	0.71			-5.1*	< 0.001
	Obesity	5.25	0.89	6.9	1.62	7.53	1.57	7.37	2.37	2.07	0.46	7.14	1.67	4.63	1	4.04	1.16	4.05	1.05	5.65	1.38	2.61	0.93	3.33	0.68	2.24	0.74	3.4	1.17	2.21	0.77	3.06	0.53	3.37	1.54	2.34	1.12	1.64	0.62			-5.3*	0.002
Fruits	Under-weight	49.94	4.87	49.29	4.91	44.97	4.64	49.36	7.08	62.58	7.64	51.36	6.7	44.02	5.9	40.34	6.44	41.79	5.49	40.39	5.11	38.95	5.68	49.23	4.22	51.84	7.13	45.56	7.7	37.28	6.77	37.98	3.18	45.24	10.04	36.02	6.39	32	8.21			-1.6*	0.007
	Normal	47.16	2.27	47.02	2.53	41.63	2.46	44.36	2.76	44.88	2.97	39.16	2.45	44.06	2.74	50.53	2.83	48.12	3.33	45.61	3.37	45.36	3.49	39.39	1.67	41.23	3.26	41.45	3.97	40.05	3.63	32.01	1.85	44.96	6.49	35.59	3.6	37.14	4.27			-1.4*	0.003
	Obesity	52.02	5.78	35.09	6.2	37.46	5.32	38.16	8.65	47.6	7.64	25.51	4.67	31.22	5.71	47.05	9.84	33.9	6.82	38.44	6.83	33.15	6.94	41.79	5.13	41.5	8.32	45.29	7.67	26.19	8.77	32.81	4.02	24.34	9.93	21.48	7.53	22.61	8.01			-1.8	0.055
Fresh fruits	Under-weight	36.69	4	43.18	4.77	34.68	3.92	38.91	6.41	44.21	5.14	42.02	6.03	34.14	5.01	29.7	4.24	36.64	5.01	35.99	4.97	33.94	4.81	35.53	2.86	38.4	5.7	36.76	6.69	25.86	4.62	33.04	2.79	31.5	7.64	24.82	4.83	21.98	5.38			-1.6*	0.005
	Normal	41.48	2.13	38.21	2.26	33.96	2.1	36.94	2.4	36.75	2.45	34.77	2.29	34.3	2.15	43.13	2.56	36.89	2.78	36.3	2.91	33.41	2.6	33.29	1.4	33.44	2.57	32.29	3.1	32.06	3.19	27.39	1.64	32.43	3.88	30.67	3.37	28.22	3.33			-1.7*	< 0.001
	Obesity	43.46	5.27	32.64	5.73	28.02	3.9	24.21	5.99	40.67	6.59	21.37	4.26	27.09	5.12	40.93	9.06	26.91	6.04	32.81	6.27	27.66	5.72	31.86	3.79	33.93	7.06	37.11	6.64	18.16	6.2	28.33	3.67	12.76	4.7	18.54	7.4	21.32	8.05			-1.8	0.081
Jam	Under-weight	0.37	0.11	0.51	0.14	0.25	0.09	0.4	0.15	0.76	0.25	0.64	0.23	0.33	0.13	0.74	0.29	0.67	0.21	0.32	0.15	0.31	0.18	0.75	0.16	0.48	0.26	0.27	0.14	0.55	0.24	0.38	0.1	0.53	0.31	1.11	0.51	0.63	0.44			1.8	0.308
	Normal	0.37	0.07	0.58	0.1	0.18	0.04	0.56	0.12	0.59	0.13	0.48	0.09	0.77	0.13	0.6	0.11	0.55	0.11	0.67	0.14	0.56	0.13	0.58	0.07	0.6	0.15	0.4	0.1	0.51	0.12	0.49	0.09	0.72	0.22	0.47	0.17	0.36	0.14			1.3	0.388
	Obesity	0.27	0.12	0.41	0.23	0.49	0.2	0.05	0.05	0.13	0.09	0.1	0.06	0.26	0.16	0.3	0.21	0.69	0.33	1	0.5	0.26	0.14	0.25	0.1	0.11	0.08	0.52	0.25	1.1	0.55	0.19	0.1	0	0	0.52	0.31	1.24	0.65			-2	0.841
Fruit juices	Under-weight	12.88	2.83	5.61	1.79	10.03	2.91	10.06	3.02	17.61	5.23	8.7	2.9	9.56	3.27	9.9	4.98	4.47	1.7	4.08	1.63	4.71	2.43	12.95	3.29	12.96	4.37	8.52	3.95	10.88	5.48	4.57	1.59	13.21	7.46	10.09	4.4	9.39	5.37			-1.4	0.446
	Normal	5.31	0.78	8.24	1.22	7.49	1.37	6.85	1.29	7.54	1.56	3.91	0.93	9	1.73	6.8	1.37	10.68	1.83	8.64	1.75	11.39	2.24	5.52	0.82	7.19	1.95	8.76	2.48	7.48	1.91	4.13	0.89	11.8	5.39	4.45	1.51	8.56	2.28			0.1	0.938
	Obesity	8.29	2.77	2.04	1.1	8.95	3.38	13.9	6.93	6.8	4.4	4.04	1.98	3.86	2.61	5.81	3.61	6.3	3.04	4.63	2.68	5.22	3.59	9.68	3.47	7.45	4.21	7.65	3.93	6.93	6.75	4.29	1.42	11.58	9.07	2.43	1.55	0.05	0.05	2001	2017	-0.4	0.873
																																								2017	2019	-84.6	0.122
Mushrooms	Under-weight	9.53	1.19	7.82	0.9	8.42	0.97	7.63	1.23	9.31	1.22	6.8	0.95	8.81	1.22	9.35	1.62	6.91	1.18	11.75	2.01	6.91	1.12	8	0.74	9.77	1.66	7.59	1.63	8.49	2.28	7.99	0.81	6.19	1.44	9.28	1.44	10.01	2.3			-0.1	0.862
	Normal	8.81	0.58	8.37	0.52	8.04	0.57	9.43	0.69	8.75	0.8	8.42	0.61	8.33	0.62	9.45	0.83	9.24	0.71	10.06	0.82	10	0.93	9.21	0.41	10.63	0.89	9.88	0.85	9.13	0.99	9.32	0.5	7.53	0.83	8.93	0.91	9.16	1.08			0.6	0.079
	Obesity	7.24	1.33	7.79	1.45	7.97	1.34	7.34	1.93	9.83	1.89	9.73	1.79	9.86	2.46	8.45	2.08	8.73	1.61	11.33	3.17	8.6	2.43	7.23	0.94	7.74	1.56	7.41	1.99	7.89	2.56	7.2	1.05	4.83	1.76	8.6	2.34	8.72	2.11	2001	2005	7.2	0.24
																																								2005	2019	-2.1*	0.035
Seaweeds	Under-weight	5.8	0.89	7.81	1.32	7.1	1.22	6.76	1.19	7.4	1.41	9.2	1.76	5.7	0.99	4.08	0.85	4.86	0.92	4.81	1.13	4.26	0.92	6.42	0.76	7.64	1.25	3.59	1.07	3.5	0.95	4.53	0.65	3.8	0.9	4.06	0.89	5.35	1.52			-2.7*	0.012
	Normal	6.69	0.5	7.31	0.55	7.1	0.62	5.89	0.48	8.45	0.8	6.6	0.56	5.39	0.48	5.03	0.5	5.09	0.62	5.71	0.6	4.67	0.49	5.33	0.36	5.39	0.8	4	0.52	4.72	0.56	5.91	0.43	4	0.55	3.87	0.6	5.1	0.83			-2.5*	0.001
	Obesity	9.73	2.49	10.57	3.41	4.87	1.32	4.59	1.43	13.39	4.8	7.31	1.74	7.24	1.96	7.47	2.2	4.77	1.07	5.35	1.32	4.66	1.27	3.6	0.56	3.6	1.14	3.84	1.3	1.99	0.85	6.07	0.88	3.07	1.31	4.79	1.41	3.73	1			-3.9*	0.012
Fish and shellfish	Under-weight	40.17	2.74	41.87	2.89	41.4	3.2	37.65	3.39	38.63	3.8	35.02	2.92	37.48	3.22	31.26	2.98	31.77	3.02	37.65	3.42	28.78	3.34	29.34	1.81	33.53	3.97	33.05	4.68	26.49	4.35	29.04	2.52	30.79	5.45	31.23	3.78	28	5.23			-2.3*	< 0.001
	Normal	41.43	1.4	40.69	1.54	38.78	1.57	39.43	1.77	38.29	1.88	36.59	1.63	31.83	1.47	30.33	1.48	31.54	1.54	28.82	1.67	32.43	1.77	30.93	0.95	31.42	1.92	31.73	2.16	30.78	2.23	28.1	1.1	27.02	2	28.63	2.18	28.93	2.68	2001	2008	-3.9*	< 0.001
																																								2008	2019	-1.2*	0.032
	Obesity	42.02	3.72	37.8	3.69	42.99	4.07	45.93	6.53	37.88	4.71	36.24	4.62	35.81	4.55	34.31	4.65	34.73	4.62	36.06	4.17	36.86	4.8	30.71	2.32	37.9	4.77	35.34	5.58	31.65	6.88	27.16	2.5	24	5.21	25.1	4.58	23.24	5.03			-2.6*	< 0.001
Raw fish and shellfish	Under-weight	24.94	2.33	27.18	2.38	24.7	2.61	24.25	3.25	26.19	3.35	25.36	2.49	22.69	2.54	20.23	2.6	19.46	2.77	24.57	2.75	14.94	2.37	18.78	1.54	19.51	3.37	21.17	4.37	14.79	3.69	17.83	1.96	17.08	4.52	20.14	3.21	14.38	3.64			-2.7*	< 0.001
	Normal	26.12	1.26	25.61	1.31	23.82	1.28	26.52	1.59	23.86	1.53	23.12	1.4	19.73	1.25	18.44	1.3	19.95	1.3	18.83	1.45	21.4	1.58	18.98	0.78	16.65	1.48	18.38	1.57	18.66	1.83	16.84	0.95	13.69	1.62	17.51	1.89	17.36	2.1			-2.9*	< 0.001
	Obesity	24.29	3.24	21.52	3.18	25.7	3.35	29.88	5.85	24.53	4.33	17.56	3.47	22.17	3.22	18.41	3.95	20.45	3.34	25.83	3.76	20.4	3.75	16.82	1.88	26.51	4.61	22.97	4.83	18.82	4.9	16.46	2.17	16.47	4.98	14.48	3.97	17.34	4.84			-2.2*	0.005
Processed fish and shellfish	Under-weight	15.23	1.67	14.69	1.73	16.7	2.21	13.41	1.74	12.44	1.84	9.66	1.5	14.79	2.04	11.03	1.62	12.32	1.59	13.08	2.21	13.83	2.24	10.56	1.09	14.03	2.04	11.87	2.57	11.7	2.4	11.21	1.39	13.71	3.03	11.09	2.36	13.62	3.63			-1.5*	0.017
	Normal	15.31	0.81	15.08	0.87	14.96	0.98	12.91	0.91	14.42	1.22	13.47	0.93	12.09	0.88	11.89	0.89	11.59	0.92	9.99	0.93	11.03	1	11.95	0.55	14.77	1.24	13.36	1.65	12.12	1.3	11.26	0.7	13.34	1.46	11.12	1.33	11.57	1.78	2001	2009	-3.6*	0.004		-1.8	P-Value~
																																								2009	2019	0.6	0.63			< 0.1
	Obesity	17.73	2.31	16.28	2.68	17.29	2.5	16.05	3.33	13.35	2.09	18.67	3.5	13.63	3.48	15.9	2.65	14.27	3.02	10.23	2	16.47	3.42	13.89	1.68	11.39	2.1	12.37	2.91	12.83	3.34	10.7	1.37	7.53	1.77	10.62	2.55	5.9	1.55			-3.6*	< 0.001
Meats	Under-weight	45.53	2.59	43.33	2.16	46.04	2.82	47.39	3.02	49.28	3.44	46.11	2.89	49.65	3.03	52.4	3.35	47.47	3.04	42.77	3.17	50.31	3.56	52.89	2.02	50.29	3.65	56.89	4.45	55.69	4.86	57.31	2.44	63.44	5.91	60.34	4.65	57.17	7.18			1.7*	< 0.001
	Normal	44.55	1.21	48.07	1.36	48.42	1.46	48.72	1.56	47.76	1.61	49.92	1.46	51.38	1.63	49.32	1.6	52.64	1.61	53.56	1.85	50.79	1.77	53.11	0.97	54.93	2.15	54.5	2.13	55.2	2.32	60.35	1.28	55.14	2.6	63.69	2.84	60.87	3.23			1.6*	< 0.001
	Obesity	44.23	3.12	48.97	3.66	47.84	3.54	48.23	4.89	48.01	4.78	53.18	3.62	52.65	4.12	47.65	3.92	60.3	4.68	43.43	4.01	52.35	3.97	55.2	2.64	54.67	4.62	61.03	5.26	53.8	7.07	67.04	3.39	56.6	8.15	71.28	6.44	74.39	7.86			2.3*	< 0.001
Processed meats	Under-weight	7.03	0.79	5.08	0.64	6.97	0.89	7.06	0.97	6.86	0.85	7.41	0.94	8.03	0.97	6.13	1.02	7.76	1.04	6.32	0.98	7.54	1.23	7.17	0.57	7.32	1.18	6.36	1.31	7.58	1.32	6.17	0.66	4.93	1.2	4.9	0.94	9	1.77			0	0.98
	Normal	6.98	0.39	7.26	0.44	8.54	0.51	6.87	0.47	7.64	0.63	7.75	0.54	8.21	0.54	7.48	0.59	9.29	0.65	8.25	0.6	9.33	0.71	8.17	0.34	7.9	0.65	8.93	0.69	7.64	0.72	7.97	0.43	7.25	0.8	8.69	0.83	6.85	0.81			0.6	0.117
	Obesity	6.74	1.06	6.5	1.06	8.69	1.18	9.36	1.93	8.35	2.15	10.14	1.62	8.86	1.52	7.84	1.44	8.43	1.45	8.5	1.34	7.35	1.26	8.93	1.11	10.74	2.11	9.95	1.64	5.74	1.83	9.19	1.14	4.97	1.41	8.82	1.89	9.16	2.12			0.8	0.26
Egg	Under-weight	20.17	1.44	21.86	1.63	20.64	1.62	19.09	1.65	20.4	1.83	20.88	1.7	21.02	1.82	17.64	1.56	18.42	1.63	15.99	1.69	21.52	2.17	19.22	1.67	16.83	1.56	20.82	2.5	16.69	2.16	19.33	1.36	23.65	2.83	23.08	2.18	22.67	3.12	2001	2015	-1.1	0.063
																																								2015	2019	8.3	0.067	0.9	< 0.1
	Normal	20.34	0.69	19.95	0.75	20.37	0.77	19.02	0.79	18.39	0.86	19.62	0.8	19.8	0.86	19.18	0.91	21.46	0.93	23.59	1.08	19.79	1.01	19.41	0.55	19.94	1.02	19.98	1.08	19.47	1.22	19.5	0.68	21.17	1.34	18.99	1.18	21.41	1.62			0	0.935
	Obesity	21.31	1.71	22.78	2.38	23.86	2.47	20.16	2.94	19.04	2.54	18.56	2.05	19.72	2.21	16.61	1.99	22.32	2.44	18.79	2.43	17.98	2.25	22.01	1.45	22.18	3.05	17.66	2.28	27.77	4.1	17.02	1.27	24.73	4.29	26.34	3.76	18.44	3.72			-0.3	0.577
Dairy products	Under-weight	92.27	7.75	92.99	7.89	63.07	5.9	60.17	6.74	63.45	7.33	61.86	7.05	56.27	6.54	54.03	5.97	67.56	8.78	62.86	7.99	47.91	5.96	56.01	3.88	60.63	7.44	58.43	10.95	60.66	13	56.55	4.17	62.73	11.68	50.66	7.02	60.61	15.32	2001	2004	-14.8*	0.009
																																								2004	2019	-0.5	0.421
	Normal	90.68	3.75	94.6	4.41	60.09	3.01	63.11	3.21	63.98	3.65	65.71	3.4	62.72	3.31	50.72	3.13	58.19	3.52	56.39	3.6	61.64	4.11	62.58	2.24	58.65	4.16	53.99	4.01	52.1	3.9	60	2.57	67.21	6.35	54.82	4.49	59.07	6.53	2001	2003	-19.1*	0.017
																																								2003	2019	-0.7	0.109
	Obesity	83.1	9.18	87.56	10.9	65.63	8.25	39.24	10.32	54.91	8.55	50.83	7.1	66.77	11.66	44.12	7.51	37.32	6.8	77.4	11.96	52.96	9.6	59.21	4.97	47.3	8.31	42.26	7.68	42.29	10.26	70.17	6.3	49.24	10.59	46.38	9.04	33.41	7.66			-2	0.063
Fat and oils	Under-weight	7.03	0.35	6.5	0.36	6.49	0.38	6.92	0.45	6.26	0.39	6.16	0.38	6.61	0.43	6.9	0.44	6.44	0.42	6.57	0.47	6.37	0.5	6.18	0.25	6	0.53	6.51	0.65	6.14	0.56	6.49	0.34	6.37	0.7	6.21	0.56	6.93	0.88			-0.4*	0.045
	Normal	6.78	0.18	6.73	0.19	6.46	0.2	6.62	0.21	6.49	0.24	6.44	0.21	6.06	0.22	5.8	0.21	6	0.22	5.98	0.23	6.68	0.26	6.73	0.15	5.77	0.26	6.66	0.28	6.37	0.31	5.7	0.16	6.76	0.35	5.6	0.31	6.2	0.35			-0.5*	0.046
	Obesity	7.36	0.5	6.47	0.5	6.41	0.51	5.54	0.61	6.27	0.55	5.77	0.56	6.43	0.56	6.03	0.59	6.39	0.62	6.26	0.64	5.81	0.51	6.81	0.37	5.28	0.57	6.82	0.66	6.93	0.71	6.54	0.39	6.72	1.29	6.54	0.72	6.93	0.84	2001	2004	-6.4	0.112
																																								2004	2019	0.9*	0.049
Confectionaries	Under-weight	16.71	1.97	18.01	1.99	18.82	2.36	18.94	2.82	16.93	2.35	17.44	2.14	13.28	2	19.39	2.7	16.48	2.3	21.2	3.6	12.53	2.09	20.56	1.56	14.44	2.76	19.69	3.88	17.03	3.44	20.57	2.08	14.42	3.21	19.75	3.13	15.2	4.25			0.5	0.399
	Normal	15.71	0.93	16.47	1.01	16.3	1.05	15.41	1.04	17.68	1.35	16.81	1.15	15.15	1.04	17.88	1.22	15.92	1.14	14.6	1.23	14.34	1.22	18.54	0.89	16.03	1.57	16.92	1.5	19	1.85	18.47	1.1	17.58	1.73	15.01	1.63	16.97	1.73			0.6	0.102
	Obesity	14.49	2.65	12.75	2.76	12.57	1.92	19.11	4.4	18.37	4.81	15.25	3.09	12.82	2.56	11.69	3.1	16.06	2.89	17.12	3.48	10.78	2.57	18.12	1.92	15.84	3.01	19.77	5.11	22.89	6.69	18.56	2.36	15.28	3.81	12.9	3.8	19.39	4.57			1.8*	0.024
Beverages	Under-weight	290.38	14.11	284.43	18.89	347.92	21.14	330.95	21.21	327.18	22.24	368.03	25.19	342.29	21.17	301.95	23.51	369.57	28.63	360.1	35.56	412.83	43.26	349.15	14.62	303.8	25.25	297.81	29.97	516.45	39.32	310.51	14.8	333.45	42.51	352.04	31.85	282.73	28.25			0.6	0.272
	Normal	271.77	8.26	297.12	9.73	341.58	10.68	376.74	11.1	489.41	116.15	379.36	14.46	371.12	12.17	339.12	12.08	358.86	12.72	387.01	14.92	362.38	7.29	362.28	7.85	669.86	338.98	332.04	16.31	481.32	20.07	372.23	12.77	327.2	16.89	354.45	15.99	359.9	24.63	2001	2004	11.1*	0.042
																																								2004	2019	-0.1	0.91
	Obesity	268.72	19.86	309.72	22.88	457.94	54.69	345.27	31.58	412.19	37.61	367.82	55.41	358.5	40.56	318.42	30.15	336.17	28.61	359.24	46.9	415.28	53.6	390.87	21.92	328.35	35.97	347.8	35.41	429.15	54.97	378.96	20.44	344.15	43.38	461.89	47.75	413.06	50.5			1.4*	0.01
Alcoholic drinks	Under-weight	19.28	4.83	26.71	10.51	20.31	7.18	26.38	8.44	24.6	8.7	36.11	10.53	30.34	9.54	15.79	5.29	32.77	11.52	18.01	7.2	16.25	6.75	16.78	3.94	6.55	3.82	20	9.15	30.32	12.34	18.04	4.72	18.47	8.07	29.09	13.49	15.13	6.32			-1.7	0.211
	Normal	24.38	3.25	27.15	3.7	29.75	3.73	34.41	4.27	35.43	5.16	28.16	4.1	26.7	3.9	36.43	5.72	30.86	4.74	34.26	4.85	43.06	6.59	32.39	2.95	38.29	6.51	28.26	6.34	26.16	5.59	34.27	4.47	24.25	6.2	35.66	7.67	40.4	10.04			1.2	0.072
	Obesity	14.29	4.67	15.86	7.1	28.39	13.2	35.18	19.89	4.4	1.49	4.55	2.03	33.4	11.93	26.85	14.62	19.03	10.03	28.02	11.51	29.96	15.48	25.38	5.92	27.03	16.18	4.72	3.08	42	22.78	21.86	7.14	38.38	16.05	22.34	12.31	37.43	20.25			5.3	0.079
Tea	Under-weight	183.89	13.02	172.28	13.06	192.27	18.95	157.35	14.98	167.12	15.83	162.85	16.2	148	14.83	155.39	18.58	173.3	18.46	176.51	33.16	208.14	40.23	160.32	11.28	127.02	15.95	146.75	25.8	232.88	37.29	114.96	10.86	163.91	33.84	163.53	26.58	114.2	23.61			-1.5*	0.018
	Normal	161.75	6.85	174.23	7.93	160.12	8.11	176.72	9.05	283.89	116.25	176.98	11.53	170.42	9.28	159.76	8.82	163.55	9.7	158.42	11.14	169.67	10.86	156.47	5.78	432.48	308.56	139.53	11.51	180.54	13.93	134.1	7.1	121.42	11.02	132.8	11.04	161.88	15.77			-1.0*	0.007
	Obesity	150.65	16.76	180.41	19.98	238.87	46.19	150.32	25.36	223.21	33.6	206.58	53.34	154.68	29.31	162.12	26.73	160.51	21.35	129.99	23.32	228.18	50.42	169.94	15.59	137.43	26.13	192.71	33.67	123.16	41.31	150.92	13.22	133.5	37.6	205.81	40.54	144.87	39.28			-0.6	0.35
Coffee and cocoa drinks	Under-weight	51.24	6.5	50.16	7.82	88.62	9.1	99.19	11.34	85.32	11.97	98.88	13.54	75.48	8.5	70.89	12.23	79.61	17.26	77.05	11.01	98.92	14.4	77.41	6.54	76.13	13.16	61.14	10.57	91.19	23.38	65.28	6.4	62.19	15.33	60.52	11.79	37.72	9.92	2001	2004	25.1*	0.017
																																								2004	2019	-3.3*	0.004
	Normal	53.68	3.86	53.24	3.92	101.03	5.33	100.13	5.66	99.23	5.91	102.35	6.61	91.65	5.96	90.1	6.07	89.95	6.03	100.43	6.95	87.7	6.17	85.27	3.57	108.21	31.2	71.67	6.52	75.02	6.46	73.66	3.95	70.24	6.69	77.37	7.04	75.46	8.77	2001	2003	46.8*	< 0.001
																																								2003	2019	-2.1*	< 0.001
	Under-weight	57.68	8.25	62.46	12.17	111.26	16.3	66.95	13.98	111.29	18.12	71.34	10.83	98.62	17.77	74.04	12.4	82.97	15.59	73.23	13.14	66.27	12.02	85.48	9.2	69.18	13.67	66.55	14.88	85.13	19.38	75.35	8.92	74.65	15.84	86.21	17.56	52.83	13.5			-0.2	0.783
Soft drinks	Under-weight	35.98	6.98	35.29	6.2	46.71	7.51	48.02	8.9	50.15	9.11	70.19	15.01	88.48	13.9	59.88	14.04	83.89	15.13	88.53	14.3	89.52	15.63	94.64	9.35	94.1	17.36	69.92	17.77	162.06	22.77	112.23	9.45	88.89	21.83	98.89	19.37	115.68	22.34			6.9*	< 0.001
	Normal	31.96	3.04	42.5	3.97	50.67	4.37	65.48	5.16	70.86	7.6	71.87	6.42	82.35	7.18	52.84	5.18	74.51	6.49	93.89	9.8	87.11	7.5	88.24	4.26	90.88	10.03	92.58	10.1	199.6	16.13	130.19	10	111.29	13.24	108.63	10.12	82.15	14.35			6.9*	< 0.001
	Obesity	46.09	9.37	50.99	12.1	79.42	15.06	92.82	24.35	73.29	19.14	85.34	25.36	71.8	18.57	55.42	13.79	73.66	17.28	128	35.96	90.88	22.11	110.07	15.55	94.71	21.41	83.82	20.21	178.86	36.11	130.83	14.85	97.62	20.73	147.52	33.36	177.94	39.05			5.8*	< 0.001
Seasonings	Under-weight	46.98	3.04	49.57	3.04	52.14	3.82	48.62	4.86	54.59	5.66	42.1	3.12	50.55	5.44	49.85	4.59	51.32	5.48	50.81	5.07	41.74	3.58	49.67	2.71	53.58	4.27	35.33	2.13	45.72	4.38	56.68	3.93	57.5	8.53	37.97	3.17	32.02	2.05			-1.3	0.057
	Normal	47.89	1.48	50.17	1.69	55.77	2.33	52.15	2.05	50.19	2.29	49.48	1.95	58.39	2.74	55.28	2.41	52.19	2.53	49.22	2.34	45.94	2.14	49.18	1.35	51.38	2.88	47.92	2.9	46.77	2.48	49.38	1.94	39.24	2.31	35.89	1.67	38.01	2.44	2001	2016	-0.4	0.304
																																								2016	2019	-11.4	0.086
	Obesity	49.56	3.93	52.28	4.71	57.04	8.11	53.82	5.95	55.7	6.94	54.47	5.05	52.66	5.23	42.49	4.34	57.52	6.26	54.92	5.02	49.21	5.96	48.21	3.98	51.37	7.42	46.05	5.21	44.94	8.14	49.1	3.48	48.75	7.91	33.96	3.26	34.99	4.01	2001	2016	-0.6	0.316
																																								2016	2019	-12.5	0.127
APC, annual percentage change
† The p-value was analysed by the Joinpoint regression analysis.
